# Supplementary material for: Cepharanthine as an effective small cell lung cancer inhibitor: integrated insights from network pharmacology, RNA sequencing, and experimental validation
Source: Front Pharmacol. 2024 Nov 28;15:1517386. doi: 10.3389/fphar.2024.1517386 (PMC11634586; doi:10.3389/fphar.2024.1517386)
Supplement: Supplementary file 1 [file Table1.xlsx]

## Sheet: Tables S1
Tables S1：
Drug	The inhibition rate of the corresponding drug on H1688 cells at a concentration of 30μM
Boldenone Undecylenate	-0.203476
Allicin	-0.266642
Dioscin	0.97636
Aristolochic Acid	0.489506
Daurisoline	0.976564
Cedryl acetate	-0.223171
cis-Anethol	-0.182047
Ketoisophorone	-0.175108
Retinyl acetate	-0.264499
D-Pantethine	-0.262458
Methyl Dihydrojasmonate;Hedione	-0.2346
Trans-Anethole	-0.145821
Eucalyptol	-0.192353
Muscone	-0.147658
Vitamin E Acetate	-0.0362257
Vitamin E	-0.242865
Benzyl isothiocyanate	0.589918
Phenethylamine	-0.183067
Bornyl acetate	-0.214089
Dexpanthenol	-0.125821
Phytic acid	-0.0494915
Vitamin K1	-0.199395
Guaiacol	-0.087452
Eugenol	-0.183986
Aconitine	-0.11582
Brucin	-0.145005
Strychnine	-0.0859213
Caffeine	0.0547978
Inosine	0.011531
Dehydrocholic acid	-0.142352
Menadione	0.979217
L-Tryptophan	-0.199088
Glucosamine	-0.173169
Testosterone propionate	-0.172659
Inositol	-0.136841
Berberine hydrochloride	-0.108473
SALICOSIDE	-0.210313
Artesunate	0.725841
D-Mannitol	-0.17868
Ellagic acid	-0.098983
Atropine	-0.146229
Sodium gluconate	-0.171741
Cinchonine	-0.187864
Enoxolone	-0.0418382
Cortisone acetate	-0.14776
DL-Xylose	-0.161842
Betaine hydrochloride	-0.247049
Streptomycin sulfate	-0.137556
Uracil	-0.23062
Folic acid	-0.205925
isoleucine	-0.177863
Strychnine Sulfate	-0.193068
Balofloxacin	0.118269
Sanguinarine chloride	0.981972
Physostigmine Salicylate	0.125617
Calcium folinate	0.0279601
Docetaxel trihydrate	0.63492
Thioctic acid	-0.0531651
Methyl hesperidin	0.00734719
Acarbose	-0.208374
Quinidine hydrochloride	-0.217252
Dichlorisone Acetate	-0.129494
Escin	0.982074
Digitoxin	0.98136
Colchicine	0.839824
DL-Glutamine	-0.220926
D-Sorbitol	-0.223681
Octopamine hydrochloride	-0.206027
Arbutin	-0.26307
Irinotecan hydrochloride trihydrate	0.310623
Progesterone	-0.156026
Cytisine	-0.243069
4-Aminobutyric acid	-0.23062
Esculin	-0.13929
Indigo	-0.275213
Camphor	-0.238886
Methyl Vanillate	-0.220824
Vanillyl Alcohol	-0.235416
Acetylvanillin	-0.295418
Dulcitol	-0.284295
Flavanone	-0.00299288
Hydroferulic acid	0.0170675
Protocatechuic acid	0.00558132
Homoveratrumic acid	0.0253451
Myricetin	0.0200604
Olaquindox	0.00372088
Alphalipoic acid	0.00380177
Oleanolic Acid	0.0194942
Ethyl ferulate	-0.0133466
Cinnamic acid	-0.0302524
Glycyrrhizin (Glycyrrhizic Acid)	-0.00550043
DL-Menthol	0.0236195
Hordenine	0.0128613
Tyrosol	0.0115671
Syringic acid	0.0407679
Erythritol	0.0380177
Maltose	0.0503128
Maltitol	0.0232959
L(+)-Arabinose	0.0277448
D(-)-Arabinose	0.0239431
Xylitol	0.0149644
Sodium erythorbate	0.0512834
Bengenin	0.0368044
Corticosterone	0.0334879
Sodium L-ascorbyl-2-phosphate	0.0356719
Scopolamine HBr trihydrate	0.0269359
Dehydroepiandrosterone	0.0364808
Ferulic Acid	0.0446506
Palmitic acid	0.0795945
Succinic acid	0.0296862
Alpha-D-galactose	0.033407
Mannose	0.0629314
Paeonol	0.033407
L-Rhamnose monohydrate	0.0397164
Daidzein	0.0274213
Naringin	0.0600194
Sennoside A	0.019656
Dirithromycin	0.0389075
Doramectin	0.992585
Pyridoxine	0.0231342
Yohimbine hydrochloride	0.0994122
Ethisterone	0.178117
Noscapine hydrochloride	0.322584
Artamine	0.0772487
7-Aminocephalosporanic acid	0.00873598
Tylosin	0.0386648
Aquacrine	0.0269359
Erythromycin	0.0155306
Monensin sodium salt	0.760839
Docetaxel	0.492885
Hesperidin	0.0198177
Cyanocobalamin	0.0820211
Epinephrine bitartrate	0.0848522
Estradiol	0.296053
Tretinoin	0.00396355
Capsaicin	0.0437608
Amphotericin B	0.0269359
L-Adrenaline	0.0228106
Polymyxin B sulfate	0.026127
Theophylline	-0.0544381
Apramycin sulfate	-0.0456212
Glutathione	-0.00752265
Vitamin D2	-0.0631741
Paromomycin Sulfate	-0.0298479
D-Biotin	-0.041415
Podophyllotoxin	0.83922
Gramicidin	0.981423
Taurocholic acid sodium salt hydrate	-0.0241857
Fusidine	-0.0194133
Chlortetracycline hydrochloride	-0.061799
Cinchonidine	-0.0419812
Ouabain octahydrate	0.989997
Nonivamide	-0.0291199
Hydroquinidine	-0.0507172
Flavin mononucleotide	0.0136702
6-Hydroxypurine	-0.00202222
Papaverine hydrochloride	0.205053
Allantoin	0.00776531
Epiandrosterone	-0.0120524
Lithocholic acid	-0.0194133
Theophylline-7-acetic acid	-0.159084
Digoxin	0.995002
Lovastatin	0.836113
Pilocarpine nitrate	-0.128059
Actidione	0.942623
Bacitracin	-0.0913221
Colistin sulfate	-0.133965
Tobramycin	-0.0866489
Vincristine sulfate	0.847212
Vindoline	-0.0958006
Tanshinone I	0.928604
Isoferulic acid	-0.0461479
4'-Demethylepipodophyllotoxin	0.567794
Lappaconitine	-0.077692
Myricetrin	-0.140975
Oxysophocarpine	-0.0366067
Sinomenine	-0.130071
D-Stachyose tetrahydrate	-0.0317388
Neohesperidin Dihydrochalcone (Nhdc)	-0.0245343
Naringin dihydrochalcone	-0.03096
Piceid	0.175245
Shikimic Acid	0.0706822
Catharanthine	0.0371909
Sinomenine hydrochloride	-0.0194717
Quinic acid	0.125592
3,4,5-Trimethoxycinnamic acid	0.12384
Phloretic acid	0.0810021
10-Hydroxycamptothecin	0.97962
Biochanin A	-0.0525735
Citropten	-0.00623093
5alpha-Cholestan-3-one	-0.0936587
2'-Deoxyadenosine monohydrate	-0.0482897
3-Hydroxyflavone	0.586681
Digitonin	1.00727
3,4,5-Trimethoxyphenol	0.0652301
Sclareolide	0.20601
Flavone	0.148764
3,5-Diiodotyrosine Dihydrate	0.239891
Gibberellic acid	0.09619
Adenosine disodium triphosphate	0.0564678
Arecoline HBr	0.105147
Tetrahydropalmatine	0.242422
Baccatin III	0.535081
(+)-Camptothecin	0.978841
S-allyl-L-cysteine	-0.0574414
Rotenone	0.822873
Glycocholic acid	-0.110015
5-Acetylsalicylic acid	0.059778
Methyl Cholate	0.013046
Caryophyllene oxide	-0.0677614
Beta-Cyclodextrin	0.0603622
Deoxycholic acid	-0.112936
Mucic Acid	0.0761342
Glucosamine hydrochloride	0.0566626
Alizarin	0.344454
Spiculisporic Acid	0.103784
Methyl 4-hydroxycinnamate	-0.108847
Phloracetophenone	0.00993055
Dihydrocholesterol	0.02064
Gentisic acid	-0.166093
Diosgenin	-0.279224
o-Veratraldehyde	-0.267346
L(-)-sorbose	-0.161225
Ergosterol	-0.17213
Xanthone	-0.128902
Lawsone	-0.318557
D-Cellobiose	-0.119556
Harmaline	-0.110404
Cortodoxone	-0.111767
Melibiose	-0.13046
Citrulline	-0.126371
Cortisone	-0.214773
Usnic Acid	0.272993
3-Aminopropionitrile fumarate	-0.137081
Aleuritic Acid	-0.53956
Xanthoxyline	-0.307652
Asarylaldehyde	-0.419809
7-Methoxy-4-methylcoumarin	-0.298306
Orsellinic acid	-0.31291
Cholic Acid	-0.419225
5-Phenyl-2,4-pentadienoic acid	-0.10188
Spermine	-0.282731
Bovinocidin	-0.0746312
Kynurenine	-0.29245
Mangiferin	-0.186231
Catharanthine tartrate	-0.101012
Abscisic acid	-0.138849
Melezitose	-0.0855655
Trenbolone acetate	-0.429563
Geniposidic Acid	-0.062829
Protocatechualdehyde	0.314492
Rheochrysidin	0.0808794
Sclareol	0.318311
Hederagenin	0.273879
Ftaxilide	-0.0603992
Vinpocetine	-0.174082
Tryptamine	-0.188314
Dihydroartemisinin	0.644258
Piceatannol	0.164015
Theobromine	0.0985826
Hesperetin	-0.0748047
Ursolic acid	1.00544
Luteolin	0.79352
Formononetin	0.042696
Isoliquiritigenin	0.48545
Bergapten	0.29783
Ursodeoxycholic acid	0.0324559
Quinine	0.162453
Mevastatin	0.860341
Coumarin	-0.151172
Troxerutin	-0.14475
Casanthranol	-0.12722
Cholesterol	-0.0392248
Orotic acid	-0.0262077
DL-Carnitine	0.00503327
Pyrithioxin	0.0152734
L-Ornithine	-0.0432167
Urea	-0.0194388
Gallic acid	0.439803
Diosmin	-0.00104137
Nicotinic acid	0.0211744
D-Camphor	0.122708
Homotaurine	0.357015
Behenic alcohol	-0.0685566
Thiamine hydrochloride	-0.123228
Adrenosterone	-0.0418282
Serotonin hydrochloride	0.104137
Cepharanthine	1.00752
Geniposide	0.00242985
L-5-Hydroxytryptophan	0.0989297
Pyridoxine hydrochloride	0.171131
Batyl alcohol	-0.0251663
Esculetin	0.64339
Phloretin	-0.0149262
3,3'-Diindolylmethane	0.119931
Dihydromyricetin	0.596355
Rheic Acid	-0.0137113
Honokiol	0.843506
Magnolol	-0.288111
Gastrodin	-0.282557
Piperine	-0.248886
Curcumin	0.315013
Cordycepin	-0.153949
Pinocembrin	-0.374197
Chrysophanic Acid	-0.280301
Cardamoni	0.16766
Tetrandrine	1.00631
5-hydroxytryptophan (5-HTP)	-0.0945907
L-Theanine	-0.150824
Ligustrazine hydrochloride	-0.156552
Rotundine, TETRAHYDROPALMATINE HYDROCHLORIDE	-0.253746
Fisetin	0.0255135
Proanthocyanidins	-0.126179
Hyodeoxycholic acid (HDCA)	-0.162627
Lycorine chloride	0.930981
Naringenin	-0.726005
Sophocarpine	-0.483541
Glycyrrhetinic acid(Enoxolone)	-0.19838
Chondroitine sulfate	-0.497599
Baicalin	-0.127394
Sesamin	-0.0636865
Scoparone	-0.033246
p-Coumaric acid	0.0190779
Trigonelline hydrochloride	-0.139998
Andrographolide	0.853456
Madecassic acid	-0.00715421
Osthole	0.16623
Salidroside	-0.0108015
Rutaecarpine	-0.128074
Asiatic acid	0.00350697
Scutellarin	-0.139577
Limonin	-0.0413822
Caffeic Acid	-0.0218835
Phlorizin	-0.0544281
Neohesperidin	0.00547087
Sodium Danshensu	-0.046292
Betulinic acid	0.622276
Isoalantolactone	0.866782
Evodiamine	0.848265
Astragalus polyphenols	-0.0193585
Tanshinone IIA	0.957823
Cantharidin	0.983213
Imperatorin	0.0251099
Puerarin (Kakonein)	0.108856
Oxymatrine	0.0775741
Emodin	0.492619
Baicalein	0.727906
(+)-Matrine	0.17619
Pterostilbene	0.2518
(+)-Catechin Hydrate	0.159216
Palmatine chloride	0.0401197
Cryptotanshinone	1.00369
Tetracycline hydrochloride	0.293182
Spectinomycin dihydrochloride	0.185589
Reserpine	0.981109
(-)-Sparteine sulfate pentahydrate	0.237492
Kanamycin sulfate	0.154166
Rutin	0.27172
Lactulose	0.135229
Antrapurol	0.782895
Glycerite	0.821472
(+)-Pilocarpine hydrochloride	0.196671
Dicumarol	0.307631
Cianidanol	0.297671
Spiramycin	0.212382
Testosterone	0.182503
L(-)-Carnitine	0.123305
Chenodeoxycholic acid	0.152343
Levodopa	0.167212
Adenosine	0.189096
L-Thyroxine	0.219676
17-Methyltestosterone	0.40274
Quercetin	0.67965
Artemisinin	0.118115
L-Hyoscyamine	0.305246
Cyclosporin A	1.00229
Abamectin	1.0051
Butylparaben	0.196811
L(+)-Ascorbic acid	0.194847
Nicotinamide	0.084588
Azelaic acid	0.132984
Riboflavin	0.284345
Griseofulvin	0.614701
Panthenol	0.0837464
Sucralose	0.0847283
L-Menthol	0.177733
Azithromycin dihydrate	0.0370336
Ethynyl estradiol	0.638689
Hydroxyprogesterone	0.101983
Khellin	0.167633
Mupirocin	0.0374544
Rapamycin (Sirolimus)	0.76017
8-Methoxypsoralen	0.302301
Resveratrol	0.489853
Nystatin (Fungicidin)	0.26681
Thiostrepton	0.942532
5Beta-Pregnane-3Alpha,20alpha-Diol	-0.113485
7-Hydroxycoumarin	-0.0276349
Diosmetin	0.313944
Chitosan	0.265828
2'-Deoxyinosine	-0.00406706
ADP	-0.0037542
Adenosine 5'-monophosphate	-0.00479706
L-Glutamine	-0.0180935
Kinetin	0.00365012
Genistein	0.70049
Apigenin	0.487329
Aloin	-0.0139742
Aloe-emodin	0.372615
Laetrile	0.0290959
Tacrolimus (FK506)	0.0215873
Indole-3-carbinol	0.0234645
Chrysin	0.196684
Nocodazole	0.749505
Estriol	0.0232559
D-Cycloserine	0.0589218
Hydrastinine hydrochloride	0.247784
Cozymasei(NAD+)	0.142142
Hydrocortisone	0.0716447
N-Acetylneuraminic acid	-0.00719564
Beta-Carotene	0.425592
Dopamine hydrochloride	0.0465117
Lyothyronine	0.0198145
Aminophylline	0.64355
Melatonine	0.176661
Silibinin	0.0271145
Hematoxylin	0.0369174
Vinblastine sulfate	0.763792
Menadiol Diacetate	0.383565
Thymopentin	0.0248202
Tauroursodeoxycholic Acid	0.00688299
Taxifolin (Dihydroquercetin)	0.0860362
Bavachinin	0.0395246
Kaempferol	-0.00333705
Menatetrenone	-0.00239848
Berbamine dihydrochloride	0.468454
Astragaloside IV	-0.0382729
(-)-Epigallocatechin Gallate	0.0794662
Fangchinoline	0.969027
Scopoletin	-0.00563135
Trigonelline	-0.0162685
Ginsenoside Rc	-0.0381686
Cyclovirobuxin D	-0.0295129
Jatrorrhizine hydrochloride	-0.0289914
Gentiopicrin	-0.0346229
Fraxetin	-0.0286786
Notoginsenoside R1	-0.0107414
Isopsoralen	-0.01314
Panaxadiol	-0.02555
Daphnetin	-0.0336843
Schizandrin A	-0.0474501
Panaxtriol	-0.0144957
Ginsenoside Rg1	-0.0361872
Wogonin	-0.01387
Helenine	0.788925
Stevioside	-0.0309729
Costunolide	0.332673
Isoimperatorin	-0.0285743
Shikonin	0.956304
Hyperoside	-0.0386901
Schizandrin B	-0.0395244
Ginsenoside Rb1	-0.0383772
Gossypol acetic acid	0.943998
Daidzin	-0.0210657
Ginsenoside Re	-0.02847
Psoralen	-0.0314943
Astilbin	-0.0141828
Isorhamnetin	-0.01387
Ecdysterone	-0.0294086
Coenzyme Q10 (CoQ10)	-0.0280529
(-)-Epicatechin gallate	0.120555
Arctiin	0.0917719
Ginsenoside Rd	0.0300345
Icariin	0.0409846
Rosmarinic acid	0.0725833
Dehydroandrographolide	0.139744
Patchouli alcohol	0.0152259
Arctigenin	0.430702
Chlorogenic Acid	0.161539
Epicatechin	0.0726876
Swertiamarin	-0.0604648
Tanshinone IIA-sulfonic sodium	-0.0961489
Bulleyaconi cine A	-0.0740115
Ginkgolide C	-0.00561695
Cephalomannine	0.720841
Rubescensin A	0.984397
Protopanaxatriol	-0.0509931
Ginkgolide B	-0.0261023
Tangeretin	0.29902
Forsythin	-0.0216968
Farlutin	0.0100224
Mycophenolic acid	0.841441
Paclitaxel	0.554976
Dehydrocostus Lactone	0.991556
Madecassoside	0.807519
Kasugamycin hydrochloride	0.293954
Bilobalide	0.155292
Etoposide	0.664011
Hygromycin B	0.828665
Anisodamine	0.200448
Lanatoside C	0.993539
Harmine	0.461801
Catharanthine sulfate	0.190756
Streptozocin	0.214105
Avasimibe	0.756526
Combretastatin A4	0.822717
Pseudolaric Acid B	0.812915
Brefeldin A	0.70388
Euphorbiasteroid	0.49916
HARMANE	0.41246
Guaiazulene	0.0812805
Ellipticine	0.996182
Citral	0.191637
Rebaudioside A	0.150116
L-α-Phosphatidylcholine	0.136128
Lanolin	0.212673
Dihydroactinidiolide	0.193509
Acetovanillone	0.212673
Sophoricoside	0.495107
Demethyl	0.181835
Solanesol	0.301112
Danshensu	0.318294
Aloperine	0.311135
Betaine	0.298579
Hydroxy Camptothecine	0.969859
Lysozyme	0.470722
PHYTOL	0.0819413
TRIACONTANOL	0.219722
N-Sulfo-glucosamine sodium salt	0.162341
Breviscapin	0.262234
Citronellol	0.28272
10-Hydroxy-2-decenoic acid	0.32347
(S)-(+)-Carvone	0.247806
STACHYDRINE HYDROCHLORIDE	0.204853
ALPHA-BOSWELLIC ACID	0.313558
(R)-(+)-Limonene	0.281178
Geranium oil	0.275891
Castor oil	0.284482
Grape Seed Extract	0.279305
Creatine phosphate disodium salt	0.256397
Vanillin	0.21851
Perillyl alcohol	0.195161
Oleanonic Acid	0.341642
Macranthoidin B	0.209809
Hederacoside C	0.239436
Eupatilin	0.344947
Cephalotaxine	0.393737
Alpha-Hederin	0.998935
Dipsacoside B	0.235251
Eleutheroside E	0.230735
Jervine	0.600573
Nuciferine	0.173134
Columbianadin	0.338228
Cynaroside	0.704651
Veratramine	0.262234
Verbascoside	0.0854657
Quillaic Acid	0.0941665
Dulcoside B	0.0729102
Dihydrotanshinone I	0.991997
Paeoniflorin	0.067954
Genistin	0.278906
Catalpol	-0.0576002
Stigmasterol	-0.0217101
Schisandrin	-0.0536884
Curcumol	-0.0691397
Sennoside B	-0.103074
Epigallocatechin	-0.0589693
Scopolamine HBr	-0.0423444
Nobiletin	0.293282
(20S)-Protopanaxadiol	-0.0274799
Salvianolic acid B	-0.0582847
Forskolin	0.166346
(+)-Bicuculline	-0.0229814
Loganin	0.0696287
Asiaticoside	0.145027
Sodium Aescinate	0.524171
Ivermectin	1.0017
7,8-Dihydroxyflavone	0.693549
Plumbagin	1.00072
Borneol	0.160479
Celastrol	1.00199
(-)-Huperzine A (HupA)	0.178472
Germacrone	0.244874
Ginsenoside Rh2	0.268931
Lupeol	0.287218
Monoammonium glycyrrhizinate	0.345894
Cyclopamine	0.162337
Glycitin	0.490628
Crocin	0.26678
Monocrotaline	0.160674
Rhoifolin	0.126544
Genipin	0.135052
Harmine hydrochloride	0.813346
Schisantherin A	0.689539
Liquiritin	0.0620986
Tubeimoside I	1.00365
Bilirubin	0.0432246
Pectolinarin	0.194217
Deacetyltaxol	0.666656
Glucosamine sulfate	0.380709
Quercitrin	0.324575
Sodium Demethylcantharidate	0.31372
Saikosaponin A	1.00404
Picroside I	0.253186
Tetramethylpyrazine	0.201845
Ginsenoside Rg2	0.1551
Tetrahydroberberine THB	0.0966196
Beta-Sitosterol	0.184633
Mogroside V	0.120579
Triptolide (PG490)	0.948007
Echinocystic acid	0.138573
Pedunculoside	0.134074
Betulin	0.831437
Echinacoside	0.127816
(+)-Fangchinoline	0.983799
Irinotecan	0.684356
Tyramine	0.176028
Methylcobalamin	0.0835153
Tetrahydropapaverine hydrochloride	0.125175
D-(+)-Trehalose dihydrate	0.249275
Salvianolic Acid C	0.082244
Caudatin	0.161163
Mesterolone	0.236855
Abietic Acid	0.0465495
Harmol	0.664113
Drostanolone Propionate	0.313427
Silymarin	0.221404
Mangostin	1.00072
Bufalin	0.985461
Protoporphyrin IX	0.862633
Histamine	0.233139
Synephrine	0.20429
Vincamine	0.4077
10-Deacetylbaccatin III	0.454249
S-Isocorydine(+)	0.0896763
Orcinol glucoside	0.0243505
Ginsenoside Rh1	0.0296313
Asperosaponin Ⅵ	0.0344232
Sarsasapogenin	-0.0422466
Ginkgolide A	-0.0279688

## Sheet: Tables S2
Tables S2：
Drug	The inhibition rate of the corresponding drug on H1688 cells at a concentration of 30μM
Dioscin	0.97636
Daurisoline	0.976564
Benzyl isothiocyanate	0.589918
Menadione	0.979217
Artesunate	0.725841
Sanguinarine chloride	0.981972
Docetaxel trihydrate	0.63492
Escin	0.982074
Digitoxin	0.98136
Colchicine	0.839824
Doramectin	0.992585
Monensin sodium salt	0.760839
Podophyllotoxin	0.83922
Gramicidin	0.981423
Ouabain octahydrate	0.989997
Digoxin	0.995002
Lovastatin	0.836113
Actidione	0.942623
Vincristine sulfate	0.847212
Tanshinone I	0.928604
4'-Demethylepipodophyllotoxin	0.567794
10-Hydroxycamptothecin	0.97962
3-Hydroxyflavone	0.586681
Digitonin	1.00727
Baccatin III	0.535081
(+)-Camptothecin	0.978841
Rotenone	0.822873
Dihydroartemisinin	0.644258
Ursolic acid	1.00544
Luteolin	0.79352
Mevastatin	0.860341
Cepharanthine	1.00752
Esculetin	0.64339
Dihydromyricetin	0.596355
Honokiol	0.843506
Tetrandrine	1.00631
Lycorine chloride	0.930981
Andrographolide	0.853456
Betulinic acid	0.622276
Isoalantolactone	0.866782
Evodiamine	0.848265
Tanshinone IIA	0.957823
Cantharidin	0.983213
Baicalein	0.727906
Cryptotanshinone	1.00369
Reserpine	0.981109
Antrapurol	0.782895
Glycerite	0.821472
Quercetin	0.67965
Cyclosporin A	1.00229
Abamectin	1.0051
Griseofulvin	0.614701
Ethynyl estradiol	0.638689
Rapamycin (Sirolimus)	0.76017
Thiostrepton	0.942532
Genistein	0.70049
Nocodazole	0.749505
Aminophylline	0.64355
Vinblastine sulfate	0.763792
Fangchinoline	0.969027
Helenine	0.788925
Shikonin	0.956304
Gossypol acetic acid	0.943998
Cephalomannine	0.720841
Rubescensin A	0.984397
Mycophenolic acid	0.841441
Paclitaxel	0.554976
Dehydrocostus Lactone	0.991556
Madecassoside	0.807519
Etoposide	0.664011
Hygromycin B	0.828665
Lanatoside C	0.993539
Avasimibe	0.756526
Combretastatin A4	0.822717
Pseudolaric Acid B	0.812915
Brefeldin A	0.70388
Ellipticine	0.996182
Hydroxy Camptothecine	0.969859
Alpha-Hederin	0.998935
Jervine	0.600573
Cynaroside	0.704651
Dihydrotanshinone I	0.991997
Sodium Aescinate	0.524171
Ivermectin	1.0017
7,8-Dihydroxyflavone	0.693549
Plumbagin	1.00072
Celastrol	1.00199
Harmine hydrochloride	0.813346
Schisantherin A	0.689539
Tubeimoside I	1.00365
Deacetyltaxol	0.666656
Saikosaponin A	1.00404
Triptolide (PG490)	0.948007
Betulin	0.831437
(+)-Fangchinoline	0.983799
Irinotecan	0.684356
Harmol	0.664113
Mangostin	1.00072
Bufalin	0.985461
Protoporphyrin IX	0.862633

## Sheet: Tables S3
Tables S3：
Drug	The inhibition rate of the corresponding drug on H1688 cells at a concentration of 30μM	The inhibition rate of the corresponding drug on H1688 cells at a concentration of 10μM
Dioscin	0.97636	0.9529
Artesunate	0.725841	0.5236
Sanguinarine chloride	0.981972	0.9524
Docetaxel trihydrate	0.63492	0.7022
Digitoxin	0.98136	0.9536
Colchicine	0.839824	0.8213
Doramectin	0.992585	0.9113
Monensin sodium salt	0.760839	0.5644
Podophyllotoxin	0.83922	0.8375
Gramicidin	0.981423	0.9339
Ouabain octahydrate	0.989997	0.9552
Digoxin	0.995002	0.9543
Lovastatin	0.836113	0.8105
Actidione	0.942623	0.896
Vincristine sulfate	0.847212	0.876
4'-Demethylepipodophyllotoxin	0.567794	0.5663
10-Hydroxycamptothecin	0.97962	0.9454
Digitonin	1.00727	0.951
(+)-Camptothecin	0.978841	0.9468
Rotenone	0.822873	0.8361
Mevastatin	0.860341	0.7642
Cepharanthine	1.00752	0.9252
Tetrandrine	1.00631	0.6168
Lycorine chloride	0.930981	0.8963
Evodiamine	0.848265	0.7816
Tanshinone IIA	0.957823	0.8977
Cantharidin	0.983213	0.9245
Baicalein	0.727906	0.5447
Cryptotanshinone	1.00369	0.9501
Reserpine	0.981109	0.8913
Cyclosporin A	1.00229	0.7343
Thiostrepton	0.942532	0.8937
Nocodazole	0.749505	0.7388
Vinblastine sulfate	0.763792	0.8305
Shikonin	0.956304	0.9536
Gossypol acetic acid	0.943998	0.919
Cephalomannine	0.720841	0.7872
Mycophenolic acid	0.841441	0.7769
Paclitaxel	0.554976	0.6368
Dehydrocostus Lactone	0.991556	0.7809
Lanatoside C	0.993539	0.9529
Combretastatin A4	0.822717	0.8218
Pseudolaric Acid B	0.812915	0.7581
Brefeldin A	0.70388	0.7593
Ellipticine	0.996182	0.8133
Hydroxy Camptothecine	0.969859	0.9451
Dihydrotanshinone I	0.991997	0.9517
Ivermectin	1.0017	0.7442
Plumbagin	1.00072	0.9522
Celastrol	1.00199	0.9524
Harmine hydrochloride	0.813346	0.5226
Schisantherin A	0.689539	0.6636
Tubeimoside I	1.00365	0.9129
Deacetyltaxol	0.666656	0.7437
Triptolide (PG490)	0.948007	0.9407
(+)-Fangchinoline	0.983799	0.5464
Mangostin	1.00072	0.6826
Bufalin	0.985461	0.9529

## Sheet: Tables S4
Tables S4：
Drug	The inhibition rate of the corresponding drug on H1688 cells at a concentration of 30μM	The inhibition rate of the corresponding drug on H1688 cells at a concentration of 10μM	The inhibition rate of the corresponding drug on H1688 cells at a concentration of 5μM
Dioscin	0.97636	0.9529	0.786343
Sanguinarine chloride	0.981972	0.9524	0.994837
Docetaxel trihydrate	0.63492	0.7022	0.828699
Digitoxin	0.98136	0.9536	0.995189
Colchicine	0.839824	0.8213	0.803121
Podophyllotoxin	0.83922	0.8375	0.802065
Gramicidin	0.981423	0.9339	0.873167
Ouabain octahydrate	0.989997	0.9552	0.997184
Digoxin	0.995002	0.9543	0.996363
Lovastatin	0.836113	0.8105	0.505221
Actidione	0.942623	0.896	0.888537
Vincristine sulfate	0.847212	0.876	0.833157
4'-Demethylepipodophyllotoxin	0.567794	0.5663	0.775079
10-Hydroxycamptothecin	0.97962	0.9454	0.990027
Digitonin	1.00727	0.951	0.680394
(+)-Camptothecin	0.978841	0.9468	0.988854
Rotenone	0.822873	0.8361	0.838554
Cepharanthine	1.00752	0.9252	0.545465
Lycorine chloride	0.930981	0.8963	0.865775
Evodiamine	0.848265	0.7816	0.692948
Tanshinone IIA	0.957823	0.8977	0.866596
Cryptotanshinone	1.00369	0.9501	0.782588
Thiostrepton	0.942532	0.8937	0.93453
Nocodazole	0.749505	0.7388	0.765693
Vinblastine sulfate	0.763792	0.8305	0.830341
Gossypol acetic acid	0.943998	0.919	0.502992
Cephalomannine	0.720841	0.7872	0.743518
Mycophenolic acid	0.841441	0.7769	0.757245
Lanatoside C	0.993539	0.9529	0.994016
Combretastatin A4	0.822717	0.8218	0.75748
Pseudolaric Acid B	0.812915	0.7581	0.733075
Ellipticine	0.996182	0.8133	0.55626
Hydroxy Camptothecine	0.969859	0.9451	0.988971
Dihydrotanshinone I	0.991997	0.9517	0.907075
Celastrol	1.00199	0.9524	0.997301
Schisantherin A	0.689539	0.6636	0.681333
Deacetyltaxol	0.666656	0.7437	0.721108
Triptolide (PG490)	0.948007	0.9407	0.923384
Bufalin	0.985461	0.9529	0.994016

## Sheet: Tables S5
Tables S5：KEGG pathway enrichment analysis results of the 1000 SCLC-related genes.
ID	Description	GeneRatio	BgRatio	pvalue	p.adjust	qvalue	geneID	Count	one_type	two_type
hsa04110	Cell cycle	28/537	124/7914	1.01061e-08	2.95099e-06	2.44675e-06	CCNB2/CCNE2/ESPL1/PTTG1/HDAC2/TTK/MCM4/CDC20/BUB1/CDC7/TFDP1/MCM7/MAD2L1/CCNA2/GADD45B/CHEK1/BUB3/CCNB1/MCM2/CDC25A/SKP2/MCM6/CDC6/CCND1/CDKN2C/PLK1/PCNA/BUB1B	28	Cellular Processes	Cell growth and death
hsa03030	DNA replication	14/537	36/7914	3.50034e-08	5.1105e-06	4.23726e-06	RFC4/LIG1/RFC3/MCM4/MCM7/RFC2/PRIM1/POLE/MCM2/RFC5/FEN1/MCM6/PCNA/POLE2	14	Genetic Information Processing	Replication and repair
hsa04610	Complement and coagulation cascades	19/537	79/7914	8.75697e-07	8.52346e-05	7.06703e-05	PROS1/CD55/F8/ITGAM/SERPING1/TFPI/CFD/A2M/F13A1/CD59/CLU/F3/VWF/SERPINA1/THBD/PLAT/F11/CFI/CFH	19	Organismal Systems	Immune system
hsa05200	Pathways in cancer	63/537	530/7914	5.9906e-06	0.000437314	0.000362589	MMP2/CCNE2/GSTM5/FOS/TGFBR2/ADCY9/BIRC5/LAMB3/PTGS2/IL4R/LAMC2/PPARG/FGFR2/FGF7/HDAC2/MSH2/ITGA3/GNG11/PDGFRA/FZD3/FAS/COL4A3/DLL3/IL7R/ADCY7/MITF/WNT2/PDGFA/CSF2RB/EDN1/CAMK2B/ITGA2/CCNA2/CKS2/GADD45B/PIK3R1/ADCY4/FZD4/LAMA2/EDNRB/DAPK2/COL4A4/IFNGR1/BIRC3/CSF3R/EDNRA/BMP2/FGFR4/TCF7L1/EPAS1/AGTR1/IL6R/NFKBIA/SKP2/ZBTB16/STAT6/IL6/IL6ST/TCF7L2/CCND1/PTGER4/LAMB2/HHIP	63	Human Diseases	Cancer: overview
hsa04933	AGE-RAGE signaling pathway in diabetic complications	19/537	100/7914	3.42435e-05	0.00199982	0.00165811	MMP2/EGR1/TGFBR2/PLCE1/AGER/PRKCD/COL4A3/F3/PRKCZ/CCL2/EDN1/PIK3R1/THBD/COL4A4/CYBB/AGTR1/ICAM1/IL6/CCND1	19	Human Diseases	Endocrine and metabolic disease
hsa04512	ECM-receptor interaction	17/537	88/7914	7.07511e-05	0.00318272	0.00263888	LAMB3/SPP1/LAMC2/ITGA3/CD36/ITGA8/COL4A3/ITGB6/VWF/ITGA2/LAMA2/COL4A4/SDC4/CD44/NPNT/SV2A/LAMB2	17	Environmental Information Processing	Signaling molecules and interaction
hsa03430	Mismatch repair	8/537	23/7914	8.40411e-05	0.00318272	0.00263888	RFC4/LIG1/RFC3/MSH2/RFC2/EXO1/RFC5/PCNA	8	Genetic Information Processing	Replication and repair
hsa04640	Hematopoietic cell lineage	18/537	98/7914	8.71977e-05	0.00318272	0.00263888	IL1R1/CD55/ITGAM/IL4R/CD34/ANPEP/ITGA3/CD36/CD9/CD37/CD59/IL7R/ITGA2/MME/CSF3R/CD44/IL6R/IL6	18	Organismal Systems	Immune system
hsa05222	Small cell lung cancer	17/537	92/7914	0.000126166	0.00409339	0.00339394	CCNE2/LAMB3/PTGS2/LAMC2/ITGA3/COL4A3/ITGA2/CKS2/GADD45B/PIK3R1/LAMA2/COL4A4/BIRC3/NFKBIA/SKP2/CCND1/LAMB2	17	Human Diseases	Cancer: specific types
hsa05418	Fluid shear stress and atherosclerosis	22/537	139/7914	0.000152829	0.0044626	0.00370006	MMP2/CAV2/GSTM5/IL1R1/FOS/TNFRSF1A/PRKCZ/PDGFA/CCL2/KDR/EDN1/PIK3R1/MEF2C/THBD/PECAM1/PLAT/SDC4/ICAM1/KLF2/NCF2/DUSP1/CAV1	22	Human Diseases	Cardiovascular disease
hsa04668	TNF signaling pathway	19/537	112/7914	0.00016893	0.00448433	0.00371808	SOCS3/MAP3K8/FOS/PTGS2/TNFRSF1A/CXCL2/FAS/CFLAR/IL18R1/CCL2/JUNB/EDN1/PIK3R1/BIRC3/ICAM1/MLKL/NFKBIA/IL6/CX3CL1	19	Environmental Information Processing	Signal transduction
hsa05144	Malaria	11/537	49/7914	0.000345876	0.00725286	0.00601355	GYPC/HBB/SELP/IL18/CD36/CCL2/PECAM1/ICAM1/ITGAL/IL6/TLR2	11	Human Diseases	Infectious disease: parasitic
hsa04061	Viral protein interaction with cytokine and cytokine receptor	17/537	100/7914	0.000358431	0.00725286	0.00601355	IL20RA/TNFSF10/CCL21/TNFRSF1A/IL18/CCL18/CXCL2/TNFRSF10D/IL18R1/CCL2/PPBP/TNFRSF10C/IL6R/CX3CR1/IL6/CX3CL1/IL6ST	17	Environmental Information Processing	Signaling molecules and interaction
hsa04060	Cytokine-cytokine receptor interaction	36/537	294/7914	0.000364998	0.00725286	0.00601355	GDF10/IL20RA/IL1R1/IL17RB/TGFBR2/IL33/GHR/IL4R/TNFSF10/CCL21/TNFRSF1A/IL18/CCL18/CXCL2/FAS/IL7R/TNFRSF10D/IL18R1/CCL2/CSF2RB/PPBP/IFNGR1/CSF3R/BMP2/TNFRSF10C/BMP5/IL6R/CX3CR1/ACVRL1/OSMR/IL1RL1/LEPR/IL6/CX3CL1/IL6ST/CXCL16	36	Environmental Information Processing	Signaling molecules and interaction
hsa05166	Human T-cell leukemia virus 1 infection	29/537	219/7914	0.000372578	0.00725286	0.00601355	CCNB2/CCNE2/IL1R1/ESPL1/EGR1/FOS/TGFBR2/ADCY9/ZFP36/PTTG1/TNFRSF1A/CDC20/ADCY7/TSPO/MAD2L1/CCNA2/PIK3R1/ADCY4/CHEK1/BUB3/NRP1/ICAM1/NFKBIA/ITGAL/EGR2/IL6/CCND1/CDKN2C/BUB1B	29	Human Diseases	Infectious disease: viral
hsa05202	Transcriptional misregulation in cancer	25/537	186/7914	0.000745612	0.0136074	0.0112823	EYA1/ITGAM/TGFBR2/PPARG/HPGD/HDAC2/PROM1/ETV5/TSPAN7/MITF/PDGFA/ERG/NR4A3/CCNA2/GADD45B/MEF2C/DUSP6/SIX1/BIRC3/NFKBIZ/PLAT/ZBTB16/IL6/CDKN2C/TMPRSS2	25	Human Diseases	Cancer: overview
hsa04510	Focal adhesion	26/537	199/7914	0.000905892	0.015065	0.0124908	CAV2/LAMB3/SPP1/LAMC2/ITGA3/MYL9/PDGFRA/ITGA8/COL4A3/ITGB6/MYLK/PDGFA/ZYX/VWF/KDR/ITGA2/PIK3R1/LAMA2/COL4A4/BIRC3/CAPN2/PAK3/CAV1/CCND1/LAMB2/FLNA	26	Cellular Processes	Cellular community - eukaryotes
hsa04380	Osteoclast differentiation	19/537	128/7914	0.000955732	0.015065	0.0124908	SOCS3/IL1R1/OSCAR/FOS/TGFBR2/PPARG/NCF4/TNFRSF1A/FOSB/MITF/SIRPB1/JUNB/PIK3R1/IFNGR1/TYROBP/NFKBIA/NCF2/LILRB2/ACP5	19	Organismal Systems	Development and regeneration
hsa04923	Regulation of lipolysis in adipocytes	11/537	55/7914	0.000980254	0.015065	0.0124908	NPR1/ADCY9/PTGS2/MGLL/ADCY7/PIK3R1/ADCY4/FABP4/ADRB2/PRKG1/ADRB1	11	Organismal Systems	Endocrine system
hsa03410	Base excision repair	8/537	33/7914	0.00130111	0.0184483	0.015296	UNG/LIG1/PARP1/POLE/NEIL3/FEN1/PCNA/POLE2	8	Genetic Information Processing	Replication and repair
hsa04630	Jak-STAT signaling pathway	22/537	162/7914	0.00132676	0.0184483	0.015296	FHL1/IL20RA/SOCS3/AOX1/GHR/IL4R/PDGFRA/IL7R/PDGFA/CSF2RB/PIK3R1/IFNGR1/CSF3R/CISH/IL6R/OSMR/LEPR/STAT6/IL6/IL6ST/SOCS2/CCND1	22	Environmental Information Processing	Signal transduction
hsa04924	Renin secretion	12/537	69/7914	0.0021029	0.0279112	0.0231419	NPR1/ADCYAP1/ITPR1/ACE/EDN1/AQP1/EDNRA/AGTR1/ADRB2/GUCY1A2/ADRB1/PTGER4	12	Organismal Systems	Endocrine system
hsa04540	Gap junction	14/537	88/7914	0.0022393	0.0284294	0.0235716	TUBB6/ADCY9/PDGFRA/ITPR1/ADCY7/PDGFA/TUBB3/TUBB2B/ADCY4/TJP1/PRKG1/GUCY1A2/ADRB1/GJA1	14	Cellular Processes	Cellular community - eukaryotes
hsa04360	Axon guidance	23/537	181/7914	0.00253531	0.0308462	0.0255755	SLIT2/DPYSL5/RND1/EPHA2/SEMA3E/MYL9/FZD3/ABLIM1/EFNA1/SLIT3/PRKCZ/TRPC6/SEMA3C/CAMK2B/NTN4/PIK3R1/NRP1/SEMA3B/PDK1/SEMA5A/PAK3/RRAS/ABLIM3	23	Organismal Systems	Development and regeneration
hsa04976	Bile secretion	12/537	72/7914	0.00304461	0.0355611	0.0294847	LDLR/SLC4A4/ADCY9/EPHX1/AQP9/CFTR/ADCY7/HMGCR/ADCY4/AQP4/AQP1/ABCG2	12	Organismal Systems	Digestive system
hsa04270	Vascular smooth muscle contraction	18/537	132/7914	0.00337388	0.0378913	0.0314167	NPR1/ADCY9/CALCRL/ACTG2/MYL9/PRKCD/MYH11/ITPR1/ADCY7/MYLK/EDN1/ADCY4/EDNRA/RAMP3/AGTR1/PRKG1/GUCY1A2/RAMP2	18	Organismal Systems	Circulatory system
hsa04210	Apoptosis	18/537	136/7914	0.00465821	0.0503777	0.0417695	CTSO/FOS/BIRC5/TNFSF10/PARP1/TNFRSF1A/FAS/ITPR1/CFLAR/CSF2RB/GADD45B/PIK3R1/CTSH/PTPN13/BIRC3/CTSS/CAPN2/NFKBIA	18	Cellular Processes	Cell growth and death
hsa04114	Oocyte meiosis	17/537	127/7914	0.00523368	0.0545798	0.0452536	CCNB2/CCNE2/ESPL1/FBXO5/ADCY9/PTTG1/ITPR1/CDC20/BUB1/ADCY7/MAD2L1/CAMK2B/RPS6KA2/ADCY4/CCNB1/AURKA/PLK1	17	Cellular Processes	Cell growth and death
hsa04015	Rap1 signaling pathway	24/537	210/7914	0.0080308	0.0808618	0.0670448	ITGAM/ADCY9/PLCE1/EPHA2/MAGI3/FGFR2/FGF7/PDGFRA/EFNA1/ADCY7/PRKCZ/PDGFA/KDR/ID1/FPR1/PIK3R1/ADCY4/FGFR4/DOCK4/P2RY1/ITGAL/RRAS/PFN2/ANGPT1	24	Environmental Information Processing	Signal transduction
hsa05146	Amoebiasis	14/537	102/7914	0.0086638	0.0843276	0.0699184	IL1R1/ITGAM/LAMB3/LAMC2/CXCL2/COL4A3/SERPINB6/PIK3R1/LAMA2/COL4A4/IL6/LAMB2/TLR2/GNA14	14	Human Diseases	Infectious disease: parasitic
hsa04514	Cell adhesion molecules (CAMs)	18/537	147/7914	0.0103683	0.0976628	0.0809749	ITGAM/JAM2/SELP/CD34/NRXN1/ITGA8/PTPRM/ESAM/PECAM1/CLDN5/SDC4/ICAM1/CLDN18/ICAM2/ITGAL/NLGN1/CNTNAP2/NRCAM	18	Environmental Information Processing	Signaling molecules and interaction
hsa05205	Proteoglycans in cancer	23/537	204/7914	0.0109221	0.0996642	0.0826343	MMP2/CAV2/HBEGF/PLCE1/FZD3/DCN/FAS/ITPR1/WNT2/KDR/CAMK2B/ITGA2/PIK3R1/FZD4/HOXD10/SDC4/CD44/TIMP3/CAV1/CCND1/RRAS/TLR2/FLNA	23	Human Diseases	Cancer: overview

## Sheet: Tables S6
Tables S6：The 674 potential target genes of CE identified by Super-PRED, Similarity ensemble approach (SEA), ChEMBL, PharmMapper and Swiss Target Prediction database. The UniProtKB database was used to cross-reference the protein identifiers of every protein to eliminate any redundancies.
ABL1
ACACB
ACE
ACVRL1
ADA17
ADAM10
ADK
ADRA1A
ADRA1B
ADRA1D
ADRB1
AK1C3
AKR1C3
AKT1
ALBU
ALDR
ALK
ALOX12
AMPM2
AMYP
ANDR
ANXA5
AOFB
APAF
APEX1
APP
ATG4B
AURKA
AXL
B3GA1
BACE1
BAD
BCAT2
BCHE
BCL2L1
BHMT
BIRC2
BIRC3
BIRC7
BLM
BLVRB
BRAF1
BRD4
BST1
BTK
C5AR1
CA1
CA2
CACNA1B
CALM
CAPN1
CARM1
CASP1
CATB
CATG
CATK
CATS
CBS
CCNA1
CCNA2
CCNE1
CCNT1
CCR1
CD5R1
CDC25C
CDD
CDK1
CDK2
CDK4
CDK7
CDK9
CFAD
CHIT1
CHK1
CHKA
CHRM4
CHRNA1
CHRNA2
CHRNA3
CHRNA4
CHRNA5
CHRNB2
CHRNB4
CHUK
CLK2
CLK4
CMA1
CNR2
CP2C9
CRABP2
CREBBP
CSF1R
CSK
CSNK2A1
CSNK2A2
CSNK2B
CTSD
CYP3A4
CYSLTR2
DAPK1
DCK
DCPS
DCUN1D1
DDX39B
DHFR
DHODH
DHSO
DHYS
DOT1L
DPEP1
DPP4
DRD1
DRD2
DRD3
DRD4
DRD5
DUSP3
DUT
DYRK1B
EEA1
EGFR
EGLN1
EHMT1
EHMT2
EIF4E
ELANE
ELNE
ENPP1
EPCR
EPHB2
EPHB4
ERAP2
ERBB2
ERR3
ESR1
EST1
F10
F13A1
F3
F7
FA10
FA11
FA7
FAAH
FABP5
FABP6
FABP7
FABPH
FASN
FECH
FFAR2
FFAR4
FGFR1
FGFR2
FGR
FHIT
FIBG
FKB1A
FKBP1A
FKBP3
FLT1
FLT3
FNTA
folA
FOXP4-AS1
FPPS
G6PD
G6PI
GABRA1
Gabrg1
GCK
GCR
GHSR
GLRA1
GLS
GLYC
GM2A
GNRHR
GP1BA
GPBAR1
GPR55
GPR6
GPR84
GRB2
GRIN1
GRM5
GSK3B
GSR
GSTA1
GSTA3
GSTM2
GSTP1
GSTT2
GUSB
HCK
HDAC7
HDAC8
HDAC9
HIF1A
HINT1
HMDH
HNMT
HPGDS
HPN
HRH3
HRH4
HS90A
HSD11B1
HSD11B2
HSD17B1
HSP90AB1
HTR1A
HTR1F
HTR2A
HTR2C
HTR7
HYES
ICMT
IDH1
IGF1R
IKBKB
IL2
INSR
ISG20
ITAL
ITGB1
ITK
JAK1
JAK2
JAK3
KAT1
KAT2B
KCNA5
KCNN1
KCNN2
KCNN3
KDM1A
KDM4A
KDM4C
KDM5C
KDR
KEAP1
KIF11
KIT
KLF5
KLK1
KLK7
KPCT
KSYK
KTHY
LCK
LDHA
LDHB
LEG7
LKHA4
LYN
MAOA
MAP3K14
MAPK14
MAPKAPK2
MAPT
MCHR1
MCR
MDM2
MET
METAP1
MK01
MK08
MK10
MMP1
MMP12
MMP13
MMP2
MMP3
MMP7
MMP8
MP2K1
MTAP
MTHFD1
MTOR
NAMPT
NEK2
NEP
NFKB1
NGAL
NMNAT1
NMNAT3
NONE
NOS1
NOS2
NOS3
NOTUM
NPM1
NQO1
NR1H2
NR1H3
NR1H4
NR1I2
NR3C2
NT5M
NTRK1
NTRK3
OAT
OTC
P00517
P01343
P01709
P07953
P2RX7
P37243
PADI4
PAK6
PAPSS1
PARP1
PCK1
PCTP
PDE11A
PDE1A
PDE3A
PDE3B
PDE4B
PDE4D
PDE5A
PDGFRB
PDK2
PDPK1
PH4H
PHF8
PIK3CA
PIK3R1
PIM1
PIM2
PIM3
PK3CG
PKN1
PLA2G2A
PLK1
PNMT
PPAP
PPARA
PPARG
PPIA
PPP1CC
PRCP
PRGR
PRKCA
PRKCB
PRKCD
PRKCE
PRKCG
PRKCI
PRKCQ
PRKCZ
PRMT6
PSAP
PSMB1
PTGD2
PTK2
PTK2B
PTN1
PTPN2
PYGL
PYRD
Q62986
QRFPR
RAC1
RAD52
RAN
RAP2A
RARA
RARB
RARG
REG1A
REN
RENI
RET4
RFK
RNASE2
ROCK2
RXRA
RXRB
S10A9
S1PR5
SCD
SCN3A
SHBG
SIGMAR1
SIRT5
SLC10A2
Slc18a2
SLC22A2
SLC2A1
SLC47A1
SLC6A3
SLC6A5
SLC6A9
SLC9A1
SPR
SPYA
SRC
ST1A1
STAT1
STK33
SULT2A1
SULT2B1
TACR1
TAP1
TBXA2R
TERT
TFPI
TGFB2
TGFBR1
TGFR1
TGM2
TGM3
THRA
THRB
TIE2
TMPRSS6
TNIK
TOP2A
TPA
TPH1
TPIS
TPR
TRDMT1
TRIM24
TRYB2
TTHY
TTPA
TYRO3
TYSY
UCK2
UROK
VDR
VLDLR-AS1
WARS1
WDR5
XIAP
ZAP70
ABCB1
TNF
ATXN2
ABCC10
ABCC1
VEGFA
CXCL8
DPYD
TYMS
CASP3
CDKN1B
UMPS
SKP2
CARD16
MIR7
CSF3
LINC01554
MAP2K1
CASP8
JUN
MAPK8
SLC25A4
CASP9
MAPK9
LMNB1
BID
MLH1
SLC2A2
HK2
G6PC1
VTRNA1
ACE2
MVP
DCTD
TMX2
EMSLR
THORLNC
KCNH2
MCL1
TP53
ACHE
ACC1
CHIA
SOAT1
ADAM17
ADORA1
ADORA2A
ADORA2B
ADORA3
ADA
AKR1B1
ALPL
ADRA2A
ADRA2B
ADRA2C
AR
AGTR2
MAP2K2
APLN
BCL2
ALOX15B
ATAD2
ADRB2
ADRB3
MBLAC1
BDKRB2
BRD1
CALCRL
CNR1
CA9
CA5B
CA7
CA13
CA14
CKB1
CECR2
COMT
CTSB
CTSK
CCR2
CCR4
CCR5
CCKAR
F9
F11
F13B
CFD
CYSLTR1
CYP17A1
CYP1A2
CYP26A1
CYP2A6
OPRD1
PYR4
DPP9
DPP8
DDR2
TOP2B
EIF2AK2
EDNRA
EPHX2
ESRRA
ESRRB
SLC1A2
FAK1
LGALS3
GSA
NR3C1
GRIN2A
GRIN2B
QCT
GLRA2
GLO1
GPR35
HSP90AA1
KRAS
HRH1
HRH2
KAT6A
HDAC1
HDAC3
HDAC6
SUVH5
HMGCR
IDI1
IDO1
AP3
GUA1
GUA5
ITGA4
ITGA8
CXCR8
IDI2
OPRK1
LTA4H
LIMK2
LSD1
KDM4B
KDM5A
HR
ERK1
ERK2
MKNK2
MKNK1
MMP9
MC1R
MC3R
MC4R
MC5R
GRM2
GRM3
KISS1R
MAP2
MGLL
OPRM1
MALT1
CHRM1
CHRM2
CHRM3
CHRM5
NLRP3
SIRT2
NOX4
TACR3
NPY1R
NPY2R
NTSR1
HCRTR1
P2RX2
PDF
PIN1
TSPOAP1
PDE2A
PDE4A
PDE7A
PDE8B
PDE9A
PIK3CD
KLKB1
PMII
PLAU
PARP2
EED
PGR
PREP
PTGDR
PTGER3
PTGER4
L3
PAC1
PRMT3
PRMT5
FDFT1
PRKACA
PTPN1
PTPN11
ROS1
P2RY2
NQO2
AKT2
BRAF
PLK4
RAF
ATM
HTR1B
HTR4
SLC6A4
SLC5A1
SLC5A2
SLC9A3
SSTR5
SSTR6
S1PR2
SPHK2
PTPN7
TBXAS1
TNFA
TER94
SERPINA5
TPSAB1
TDO2
AGTR1
BRK
FYN
YES
TDP2
USP7
TRPV4
AVPR1A
CACNA1C
WDR36
XDH
SQLE
ABCC4

## Sheet: Tables S7
Tables S7：The 60 potential target genes of CE against SCLC identified by network pharmacology.
MMP2
SLC6A4
FGR
ACVRL1
TGM2
CHRNA5
PLK1
DPP4
MAOA
KIF11
SKP2
THRB
EDNRA
PPARG
ITGA8
PRKCD
MAPT
IDI2
AURKA
NR3C1
F11
SCN3A
ADRB1
BLM
FGFR2
CASP1
FDFT1
SQLE
AGTR1
TYMS
ADRB2
PLK4
CCNA2
BLVRB
PTGER4
MVP
PARP1
ACE
HMGCR
NR3C2
KDR
PRKCZ
F13A1
MGLL
ATAD2
LGALS3
IDI1
TOP2A
CALCRL
NMNAT3
MAP2
TFPI
PIK3R1
AKR1C3
F3
CFD
NEK2
ROS1
UCK2
BIRC3

## Sheet: Tables S8
Tables S8：GSEA Hallmark analyses for the 60 target genes of CE against SCLC identified by network pharmacology.
Description	GeneRatio	BgRatio	pvalue	p.adjust	qvalue	geneID	Count
CHOLESTEROL_HOMEOSTASIS	6/44	74/4383	8.01386e-05	0.0025254	0.00199374	PPARG/FDFT1/SQLE/HMGCR/LGALS3/IDI1	6
G2M_CHECKPOINT	9/44	200/4383	0.00012627	0.0025254	0.00199374	PLK1/KIF11/AURKA/SQLE/PLK4/CCNA2/TOP2A/NEK2/UCK2	9
COAGULATION	5/44	138/4383	0.0116492	0.138285	0.109173	MMP2/DPP4/F11/F3/CFD	5
UV_RESPONSE_DN	5/44	144/4383	0.0138285	0.138285	0.109173	PPARG/NR3C1/MGLL/TFPI/F3	5
APOPTOSIS	5/44	161/4383	0.0214677	0.171742	0.135586	MMP2/CASP1/LGALS3/TOP2A/BIRC3	5
MITOTIC_SPINDLE	5/44	199/4383	0.0473786	0.19295	0.152329	PLK1/KIF11/AURKA/TOP2A/NEK2	5
ESTROGEN_RESPONSE_LATE	5/44	200/4383	0.0482376	0.19295	0.152329	MAPT/FDFT1/PLK4/BLVRB/TOP2A	5
COMPLEMENT	5/44	200/4383	0.0482376	0.19295	0.152329	DPP4/PRKCD/CASP1/LGALS3/F3	5
MTORC1_SIGNALING	5/44	200/4383	0.0482376	0.19295	0.152329	PLK1/AURKA/SQLE/HMGCR/IDI1	5
E2F_TARGETS	5/44	200/4383	0.0482376	0.19295	0.152329	PLK1/AURKA/PLK4/ATAD2/TOP2A	5

## Sheet: Tables S9
Tables S9：GSEA Reactome analyses for the 60 target genes of CE against SCLC identified by network pharmacology.
Description	GeneRatio	BgRatio	pvalue	p.adjust	qvalue	geneID	Count
CHOLESTEROL_BIOSYNTHESIS	5/57	25/10968	1.55527e-07	6.62544e-05	5.38614e-05	IDI2/FDFT1/SQLE/HMGCR/IDI1	5
SUMOYLATION	8/57	187/10968	4.9734e-06	0.00105933	0.000861183	THRB/PPARG/AURKA/NR3C1/BLM/PARP1/NR3C2/TOP2A	8
SUMOYLATION_OF_INTRACELLULAR_RECEPTORS	4/57	30/10968	1.62433e-05	0.00230654	0.0018751	THRB/PPARG/NR3C1/NR3C2	4
FORMATION_OF_FIBRIN_CLOT_CLOTTING_CASCADE	4/57	39/10968	4.70847e-05	0.00501452	0.00407654	F11/F13A1/TFPI/F3	4
ACTIVATION_OF_GENE_EXPRESSION_BY_SREBF_SREBP	4/57	42/10968	6.33364e-05	0.00539626	0.00438688	FDFT1/SQLE/HMGCR/IDI1	4
APC_C_MEDIATED_DEGRADATION_OF_CELL_CYCLE_PROTEINS	5/57	88/10968	8.93996e-05	0.00634737	0.00516008	PLK1/SKP2/AURKA/CCNA2/NEK2	5
VEGFR2_MEDIATED_CELL_PROLIFERATION	3/57	19/10968	0.000121564	0.00667758	0.00542852	PRKCD/KDR/PRKCZ	3
METABOLISM_OF_STEROIDS	6/57	151/10968	0.000125401	0.00667758	0.00542852	IDI2/FDFT1/SQLE/HMGCR/IDI1/AKR1C3	6
NUCLEAR_RECEPTOR_TRANSCRIPTION_PATHWAY	4/57	53/10968	0.000158809	0.00751698	0.00611091	THRB/PPARG/NR3C1/NR3C2	4
REGULATION_OF_CHOLESTEROL_BIOSYNTHESIS_BY_SREBP_SREBF	4/57	55/10968	0.000183545	0.00781901	0.00635644	FDFT1/SQLE/HMGCR/IDI1	4
EXTRINSIC_PATHWAY_OF_FIBRIN_CLOT_FORMATION	2/57	5/10968	0.000262715	0.0101742	0.00827113	TFPI/F3	2
AURKA_ACTIVATION_BY_TPX2	4/57	72/10968	0.000518551	0.0184086	0.0149652	PLK1/AURKA/PLK4/NEK2	4
HEMOSTASIS	11/57	678/10968	0.000628083	0.0205818	0.0167319	FGR/KIF11/PRKCD/F11/PRKCZ/F13A1/MGLL/TFPI/PIK3R1/F3/CFD	11
ADRENOCEPTORS	2/57	9/10968	0.000933209	0.0283962	0.0230846	ADRB1/ADRB2	2
REGULATION_OF_PLK1_ACTIVITY_AT_G2_M_TRANSITION	4/57	87/10968	0.00105902	0.0300762	0.0244504	PLK1/AURKA/PLK4/NEK2	4
NEUROTRANSMITTER_CLEARANCE	2/57	10/10968	0.00116262	0.0309548	0.0251646	SLC6A4/MAOA	2
SIGNALING_BY_VEGF	4/57	106/10968	0.00219715	0.0532801	0.0433139	PRKCD/KDR/PRKCZ/PIK3R1	4
PLATELET_ACTIVATION_SIGNALING_AND_AGGREGATION	6/57	261/10968	0.00225127	0.0532801	0.0433139	PRKCD/PRKCZ/F13A1/MGLL/PIK3R1/CFD	6
INTERLEUKIN_4_AND_INTERLEUKIN_13_SIGNALING	4/57	111/10968	0.00259855	0.0582622	0.0473641	MMP2/MAOA/F13A1/PIK3R1	4
MITOTIC_G2_G2_M_PHASES	5/57	200/10968	0.00372358	0.0793123	0.0644767	PLK1/AURKA/PLK4/CCNA2/NEK2	5
SIGNALING_BY_PDGFR_IN_DISEASE	2/57	20/10968	0.00474786	0.0915507	0.0744259	KDR/PIK3R1	2
ADORA2B_MEDIATED_ANTI_INFLAMMATORY_CYTOKINES_PRODUCTION	4/57	133/10968	0.0049683	0.0915507	0.0744259	ADRB1/ADRB2/PTGER4/CALCRL	4
LEISHMANIA_INFECTION	6/57	308/10968	0.00508824	0.0915507	0.0744259	FGR/ADRB1/CASP1/ADRB2/PTGER4/CALCRL	6
G_ALPHA_Q_SIGNALLING_EVENTS	5/57	216/10968	0.00515778	0.0915507	0.0744259	EDNRA/PRKCD/AGTR1/MGLL/PIK3R1	5
ANTI_INFLAMMATORY_RESPONSE_FAVOURING_LEISHMANIA_PARASITE_INFECTION	5/57	223/10968	0.00589449	0.0979379	0.0796184	FGR/ADRB1/ADRB2/PTGER4/CALCRL	5
PI_3K_CASCADE_FGFR2	2/57	23/10968	0.00625937	0.0979379	0.0796184	FGFR2/PIK3R1	2
G_ALPHA_S_SIGNALLING_EVENTS	4/57	144/10968	0.00656914	0.0979379	0.0796184	ADRB1/ADRB2/PTGER4/CALCRL	4
APC_C_CDH1_MEDIATED_DEGRADATION_OF_CDC20_AND_OTHER_APC_C_CDH1_TARGETED_PROTEINS_IN_LATE_MITOSIS_EARLY_G1	3/57	74/10968	0.00664538	0.0979379	0.0796184	PLK1/SKP2/AURKA	3
RHO_GTPASES_ACTIVATE_NADPH_OXIDASES	2/57	24/10968	0.00680574	0.0979379	0.0796184	PRKCD/PRKCZ	2
EXTRA_NUCLEAR_ESTROGEN_SIGNALING	3/57	75/10968	0.00689703	0.0979379	0.0796184	MMP2/PRKCZ/PIK3R1	3
CYCLIN_A_B1_B2_ASSOCIATED_EVENTS_DURING_G2_M_TRANSITION	2/57	25/10968	0.007373	0.0984885	0.080066	PLK1/CCNA2	2
MITOTIC_G1_PHASE_AND_G1_S_TRANSITION	4/57	149/10968	0.00739819	0.0984885	0.080066	SKP2/TYMS/CCNA2/TOP2A	4
CELL_CYCLE_MITOTIC	8/57	561/10968	0.00804766	0.101403	0.0824357	PLK1/SKP2/AURKA/TYMS/PLK4/CCNA2/TOP2A/NEK2	8
RECRUITMENT_OF_MITOTIC_CENTROSOME_PROTEINS_AND_COMPLEXES	3/57	81/10968	0.00852588	0.101403	0.0824357	PLK1/PLK4/NEK2	3
G0_AND_EARLY_G1	2/57	27/10968	0.0085693	0.101403	0.0824357	CCNA2/TOP2A	2
EFFECTS_OF_PIP2_HYDROLYSIS	2/57	27/10968	0.0085693	0.101403	0.0824357	PRKCD/MGLL	2
CELL_CYCLE	9/57	693/10968	0.00893366	0.102858	0.0836181	PLK1/SKP2/AURKA/BLM/TYMS/PLK4/CCNA2/TOP2A/NEK2	9
SIGNALING_BY_GPCR	9/57	698/10968	0.00934418	0.104753	0.0851589	EDNRA/PRKCD/ADRB1/AGTR1/ADRB2/PTGER4/MGLL/CALCRL/PIK3R1	9
DOWNSTREAM_SIGNALING_OF_ACTIVATED_FGFR2	2/57	30/10968	0.0105149	0.114855	0.093371	FGFR2/PIK3R1	2
REGULATION_OF_TP53_ACTIVITY_THROUGH_PHOSPHORYLATION	3/57	92/10968	0.012056	0.128397	0.10438	AURKA/BLM/CCNA2	3
RECRUITMENT_OF_NUMA_TO_MITOTIC_CENTROSOMES	3/57	95/10968	0.013144	0.136569	0.111024	PLK1/PLK4/NEK2	3
METABOLISM_OF_LIPIDS	9/57	741/10968	0.0134971	0.136899	0.111292	PPARG/IDI2/FDFT1/SQLE/HMGCR/MGLL/IDI1/PIK3R1/AKR1C3	9
ANCHORING_OF_THE_BASAL_BODY_TO_THE_PLASMA_MEMBRANE	3/57	97/10968	0.0138996	0.13696	0.111341	PLK1/PLK4/NEK2	3
GPVI_MEDIATED_ACTIVATION_CASCADE	2/57	35/10968	0.0141461	0.13696	0.111341	PRKCZ/PIK3R1	2
NOD1_2_SIGNALING_PATHWAY	2/57	36/10968	0.0149287	0.141325	0.11489	CASP1/BIRC3	2
SIGNALING_BY_TGFB_FAMILY_MEMBERS	3/57	102/10968	0.0158952	0.147203	0.119669	ACVRL1/PARP1/PRKCZ	3
APOPTOTIC_CLEAVAGE_OF_CELLULAR_PROTEINS	2/57	38/10968	0.0165487	0.149995	0.121938	PRKCD/MAPT	2
AMINE_LIGAND_BINDING_RECEPTORS	2/57	42/10968	0.020002	0.177517	0.144312	ADRB1/ADRB2	2
SIGNALING_BY_FGFR2_IN_DISEASE	2/57	43/10968	0.0209085	0.181776	0.147775	FGFR2/PIK3R1	2
PROGRAMMED_CELL_DEATH	4/57	208/10968	0.0227071	0.182152	0.14808	PRKCD/MAPT/CASP1/BIRC3	4
SUMOYLATION_OF_DNA_REPLICATION_PROTEINS	2/57	46/10968	0.023729	0.182152	0.14808	AURKA/TOP2A	2
TRANSCRIPTIONAL_REGULATION_BY_RUNX2	3/57	120/10968	0.0243567	0.182152	0.14808	SKP2/NR3C1/LGALS3	3
REGULATION_OF_LIPID_METABOLISM_BY_PPARALPHA	3/57	120/10968	0.0243567	0.182152	0.14808	PPARG/FDFT1/HMGCR	3
IRS_MEDIATED_SIGNALLING	2/57	48/10968	0.0256912	0.182152	0.14808	FGFR2/PIK3R1	2
G2_PHASE	1/57	5/10968	0.0257206	0.182152	0.14808	CCNA2	1
PTK6_EXPRESSION	1/57	5/10968	0.0257206	0.182152	0.14808	NR3C1	1
MECP2_REGULATES_TRANSCRIPTION_FACTORS	1/57	5/10968	0.0257206	0.182152	0.14808	PPARG	1
SIGNALING_BY_MEMBRANE_TETHERED_FUSIONS_OF_PDGFRA_OR_PDGFRB	1/57	5/10968	0.0257206	0.182152	0.14808	KDR	1
ALTERNATIVE_COMPLEMENT_ACTIVATION	1/57	5/10968	0.0257206	0.182152	0.14808	CFD	1
ARACHIDONATE_PRODUCTION_FROM_DAG	1/57	5/10968	0.0257206	0.182152	0.14808	MGLL	1
CYTOPROTECTION_BY_HMOX1	3/57	124/10968	0.0265102	0.182152	0.14808	SKP2/PRKCD/BLVRB	3
TP53_REGULATES_TRANSCRIPTION_OF_CELL_CYCLE_GENES	2/57	49/10968	0.0266964	0.182152	0.14808	AURKA/CCNA2	2
UB_SPECIFIC_PROCESSING_PROTEASES	4/57	221/10968	0.0275954	0.182152	0.14808	SKP2/ADRB2/CCNA2/BIRC3	4
SIGNALING_BY_ERBB2	2/57	50/10968	0.0277173	0.182152	0.14808	PRKCD/PIK3R1	2
CLASS_A_1_RHODOPSIN_LIKE_RECEPTORS	5/57	331/10968	0.0282786	0.182152	0.14808	EDNRA/ADRB1/AGTR1/ADRB2/PTGER4	5
EXTENSION_OF_TELOMERES	2/57	51/10968	0.0287539	0.182152	0.14808	BLM/CCNA2	2
APOPTOTIC_EXECUTION_PHASE	2/57	52/10968	0.0298058	0.182152	0.14808	PRKCD/MAPT	2
MET_ACTIVATES_PI3K_AKT_SIGNALING	1/57	6/10968	0.0307862	0.182152	0.14808	PIK3R1	1
ACTIVATED_NTRK3_SIGNALS_THROUGH_PI3K	1/57	6/10968	0.0307862	0.182152	0.14808	PIK3R1	1
ESTROGEN_STIMULATED_SIGNALING_THROUGH_PRKCZ	1/57	6/10968	0.0307862	0.182152	0.14808	PRKCZ	1
DEFECTIVE_F9_ACTIVATION	1/57	6/10968	0.0307862	0.182152	0.14808	F11	1
PHOSPHORYLATION_OF_EMI1	1/57	6/10968	0.0307862	0.182152	0.14808	PLK1	1
INSULIN_RECEPTOR_SIGNALLING_CASCADE	2/57	54/10968	0.0319552	0.183476	0.149156	FGFR2/PIK3R1	2
SIGNALING_BY_TYPE_1_INSULIN_LIKE_GROWTH_FACTOR_1_RECEPTOR_IGF1R	2/57	54/10968	0.0319552	0.183476	0.149156	FGFR2/PIK3R1	2
GPCR_LIGAND_BINDING	6/57	463/10968	0.0323021	0.183476	0.149156	EDNRA/ADRB1/AGTR1/ADRB2/PTGER4/CALCRL	6
NUCLEOTIDE_BINDING_DOMAIN_LEUCINE_RICH_REPEAT_CONTAINING_RECEPTOR_NLR_SIGNALING_PATHWAYS	2/57	56/10968	0.034164	0.183878	0.149483	CASP1/BIRC3	2
REGULATED_NECROSIS	2/57	56/10968	0.034164	0.183878	0.149483	CASP1/BIRC3	2
HOMOLOGY_DIRECTED_REPAIR	3/57	138/10968	0.0348272	0.183878	0.149483	BLM/CCNA2/PARP1	3
HSP90_CHAPERONE_CYCLE_FOR_STEROID_HORMONE_RECEPTORS_SHR	2/57	57/10968	0.0352902	0.183878	0.149483	NR3C1/NR3C2	2
ACYL_CHAIN_REMODELING_OF_DAG_AND_TAG	1/57	7/10968	0.0358259	0.183878	0.149483	MGLL	1
RUNX1_REGULATES_TRANSCRIPTION_OF_GENES_INVOLVED_IN_DIFFERENTIATION_OF_MYELOID_CELLS	1/57	7/10968	0.0358259	0.183878	0.149483	LGALS3	1
ACTIVATED_NTRK2_SIGNALS_THROUGH_PI3K	1/57	7/10968	0.0358259	0.183878	0.149483	PIK3R1	1
ACTIVATION_OF_NIMA_KINASES_NEK9_NEK6_NEK7	1/57	7/10968	0.0358259	0.183878	0.149483	PLK1	1
FCGAMMA_RECEPTOR_FCGR_DEPENDENT_PHAGOCYTOSIS	3/57	143/10968	0.0380892	0.193167	0.157035	FGR/PRKCD/PIK3R1	3
SCF_SKP2_MEDIATED_DEGRADATION_OF_P27_P21	2/57	60/10968	0.0387543	0.194227	0.157897	SKP2/CCNA2	2
POLB_DEPENDENT_LONG_PATCH_BASE_EXCISION_REPAIR	1/57	8/10968	0.0408399	0.197702	0.160722	PARP1	1
VEGF_LIGAND_RECEPTOR_INTERACTIONS	1/57	8/10968	0.0408399	0.197702	0.160722	KDR	1
HUR_ELAVL1_BINDS_AND_STABILIZES_MRNA	1/57	8/10968	0.0408399	0.197702	0.160722	PRKCD	1

## Sheet: Tables S10
Tables S10：The 330 differentially expressed genes (DEGs) identified in H1688 cells after treatment of CE (1 µM) for 24 hours.
gene	gene_type	Ctl_1	Ctl_2	CE_1	CE_2	log2(Fold_change)	p-value
SLC5A2	protein_coding	17	15	0	1	-4.98158	0.000720979
GUCY2D	protein_coding	7	13	0	1	-4.27563	0.0139757
SYT5	protein_coding	11	8	0	1	-4.23676	0.0170655
CLDN6	protein_coding	11	6	0	1	-4.08659	0.0273895
EGFL6	protein_coding	7	10	0	1	-4.05073	0.0283522
PPFIA4	protein_coding	109	88	3	8	-4.04892	1.04843e-12
FIBIN	protein_coding	5	15	1	0	-3.92719	0.0270355
CCL3	protein_coding	6	9	0	1	-3.86834	0.0457778
SGK2	protein_coding	5	10	0	1	-3.858	0.0461606
SLC13A5	protein_coding	5	10	0	1	-3.858	0.0461606
PCSK9	protein_coding	1382	1388	101	110	-3.52232	6.20796e-106
FNDC11	protein_coding	24	13	1	2	-3.50418	0.00387284
UCN	protein_coding	21	23	2	2	-3.25678	0.000831811
INSIG1	protein_coding	2687	2855	252	308	-3.12208	6.74258e-158
LY96	protein_coding	9	28	3	1	-2.88994	0.0456572
SERPINB12	protein_coding	8	17	1	2	-2.88825	0.0222156
TM4SF19	protein_coding	35	31	4	4	-2.84985	0.00013203
SCD	protein_coding	19763	21858	2172	2956	-2.84338	2.20128e-298
CPA5	protein_coding	16	13	1	3	-2.75201	0.017525
CDKN1C	protein_coding	21	38	3	5	-2.7033	0.000561943
B3GNT8	protein_coding	17	15	0	5	-2.65966	0.0173435
TMEFF1	protein_coding	21	15	3	2	-2.62875	0.0076901
MLN	protein_coding	14	23	0	6	-2.58259	0.011847
IGSF22	protein_coding	11	10	2	1	-2.55763	0.0472891
ADAM28	protein_coding	27	16	5	1	-2.55513	0.00626597
TCAF2	protein_coding	33	42	10	1	-2.43146	0.000122829
DLL4	protein_coding	178	158	37	16	-2.40558	2.35494e-10
CRCT1	protein_coding	526	528	99	74	-2.38397	3.00828e-37
SPRR2A	protein_coding	21	23	5	2	-2.38012	0.00493794
HMGCS1	protein_coding	13359	15808	2234	2831	-2.33976	2.95759e-188
MSMO1	protein_coding	5735	7355	927	1393	-2.32128	5.07938e-35
STARD4	protein_coding	1041	1341	166	268	-2.28705	5.16886e-30
EVI2A	protein_coding	34	29	3	9	-2.28451	0.0017391
YPEL2	protein_coding	139	130	20	32	-2.21316	5.83944e-11
KCNG2	protein_coding	23	35	5	6	-2.19862	0.00270466
KLF9	protein_coding	59	56	11	11	-2.18888	1.75151e-05
PNCK	protein_coding	16	24	6	1	-2.1863	0.0101459
NDRG1	protein_coding	5014	5225	929	1049	-2.1813	2.76901e-123
STC1	protein_coding	5873	6825	1014	1502	-2.16298	1.51992e-130
CLDN18	protein_coding	15	11	3	2	-2.1583	0.0489177
HS3ST2	protein_coding	129	154	26	32	-2.09798	7.12892e-11
FCRLA	protein_coding	55	93	14	16	-2.09472	6.64916e-05
RRAGD	protein_coding	231	233	47	48	-2.09037	1.00923e-16
BCL11B	protein_coding	33	27	4	9	-2.08008	0.00411982
CA9	protein_coding	324	286	61	66	-2.0761	1.02023e-12
CTAGE9	protein_coding	17	17	4	3	-2.05746	0.0286427
IDI1	protein_coding	9011	11133	1942	2308	-2.05191	8.78203e-57
SCG5	protein_coding	203	229	36	58	-2.03583	7.89046e-15
CLCNKA	protein_coding	17	17	5	2	-2.01163	0.0282909
FOXA2	protein_coding	41	40	8	10	-1.99023	0.000904867
ZNF114	protein_coding	1715	1879	358	438	-1.98884	2.53849e-63
SLC7A8	protein_coding	320	332	63	84	-1.97234	5.28361e-20
NEU4	protein_coding	155	162	25	48	-1.97082	9.95184e-11
MAP3K7CL	protein_coding	35	36	1	17	-1.93491	0.0043868
TRIM54	protein_coding	19	15	7	0	-1.93307	0.0273339
FOLR3	protein_coding	512	562	123	124	-1.91835	2.07829e-28
IL24	protein_coding	6206	6740	1334	1709	-1.90718	2.28589e-107
PRRX2	protein_coding	44	46	11	10	-1.8908	0.000629461
ZNF491	protein_coding	14	19	3	5	-1.87562	0.0499469
P2RY1	protein_coding	17	23	3	7	-1.85716	0.033378
SH3GL3	protein_coding	19	27	4	8	-1.78238	0.0256141
ALDOC	protein_coding	514	552	127	145	-1.77964	4.4229e-25
PF4	protein_coding	23	14	7	2	-1.76961	0.0353638
MDGA1	protein_coding	75	77	9	33	-1.75336	5.82339e-05
FAM49A	protein_coding	420	435	106	122	-1.71805	2.33933e-20
TG	protein_coding	27	21	2	12	-1.71144	0.0341088
KLHL24	protein_coding	436	581	134	135	-1.70915	1.10924e-14
BHLHE40	protein_coding	8803	9106	2288	2643	-1.67225	5.89214e-81
C7orf57	protein_coding	45	47	10	16	-1.66104	0.00217411
DLG2	protein_coding	25	30	4	12	-1.66054	0.0226197
LOC100287036	protein_coding	81	60	9	33	-1.65733	0.00816202
MYO7A	protein_coding	96	149	33	34	-1.65722	1.69856e-05
DHCR7	protein_coding	14597	14277	3566	4585	-1.64726	1.12782e-29
LDLR	protein_coding	31711	33652	8053	10372	-1.64637	2.14356e-124
MMP1	protein_coding	1163	1283	296	396	-1.6428	3.1475e-37
SLC2A3	protein_coding	852	1016	226	302	-1.64104	1.18462e-31
RNASE7	protein_coding	1549	1758	356	593	-1.63902	3.21895e-43
C10orf10	protein_coding	414	358	104	114	-1.63826	1.63485e-08
PPP1R3G	protein_coding	24	35	6	11	-1.63126	0.0171009
C15orf65	protein_coding	21	28	6	8	-1.62109	0.0293517
ADHFE1	protein_coding	41	57	12	16	-1.61952	0.00168621
KPNA7	protein_coding	73	59	10	30	-1.61669	0.00135781
ALDH3B2	protein_coding	186	176	44	61	-1.61562	2.43273e-09
LPIN1	protein_coding	1227	1299	322	405	-1.61452	4.66265e-37
RNASE4	protein_coding	58	45	17	12	-1.61068	0.00102665
CERS4	protein_coding	203	156	39	69	-1.59053	0.000357383
HMGCR	protein_coding	10236	11629	2636	3828	-1.58496	1.27183e-91
TLL2	protein_coding	110	89	22	38	-1.58348	5.06309e-05
SQLE	protein_coding	7795	8982	2095	2879	-1.57577	4.15829e-84
MVD	protein_coding	6242	5985	1596	2073	-1.56075	4.66461e-21
CLEC2B	protein_coding	122	157	45	36	-1.55719	1.2872e-07
PCDHGA1	protein_coding	50	48	15	14	-1.55342	0.00206877
RNF225	protein_coding	63	59	16	21	-1.54718	0.000713533
ST3GAL6	protein_coding	132	169	44	46	-1.53686	8.67849e-08
HSD17B2	protein_coding	1583	1501	418	525	-1.53126	5.55279e-18
TMEM59L	protein_coding	23	36	11	6	-1.53115	0.0164018
RORA	protein_coding	198	312	55	103	-1.52545	0.000281548
TRPV3	protein_coding	733	751	228	226	-1.5079	1.42003e-24
F13A1	protein_coding	94	127	25	45	-1.49612	1.08259e-05
ESM1	protein_coding	1851	2453	610	730	-1.48846	9.25743e-15
NRN1	protein_coding	147	190	41	68	-1.4611	1.1672e-07
SP140	protein_coding	190	195	53	71	-1.45861	1.05817e-08
TMEM154	protein_coding	2335	2817	729	928	-1.45026	1.46457e-45
PADI2	protein_coding	58	42	17	15	-1.44655	0.00349688
AKR1C1	protein_coding	332	288	96	105	-1.43876	1.98355e-07
HMOX1	protein_coding	214	255	62	92	-1.43343	7.8045e-10
CYP51A1	protein_coding	9269	11366	2925	3835	-1.42552	1.75249e-40
SLC38A3	protein_coding	51	52	7	29	-1.42164	0.00606431
CCNG2	protein_coding	2309	2682	726	928	-1.40885	1.17387e-42
GAS2L2	protein_coding	35	24	12	7	-1.40678	0.0261874
FDFT1	protein_coding	8611	9257	2615	3339	-1.4038	2.83162e-70
KRT34	protein_coding	133	130	35	54	-1.4007	5.29046e-06
LPCAT1	protein_coding	11267	12273	3459	4398	-1.40056	7.26291e-76
ADAMTS9	protein_coding	48	40	8	23	-1.39548	0.0117978
NR3C2	protein_coding	67	47	20	18	-1.39045	0.00732748
FGFBP1	protein_coding	2742	2765	839	1012	-1.38904	1.10811e-38
ACAT2	protein_coding	3496	4105	1140	1411	-1.38753	1.4423e-50
TMEM170B	protein_coding	191	233	45	102	-1.3872	1.96439e-07
HEY1	protein_coding	33	41	5	22	-1.35539	0.0269383
FAM167B	protein_coding	56	41	14	20	-1.35459	0.00743308
PIP5K1B	protein_coding	28	28	10	9	-1.35157	0.039438
VLDLR	protein_coding	411	408	84	211	-1.34741	2.30567e-05
MAPK8IP2	protein_coding	33	42	11	15	-1.34572	0.0187584
TMEM86A	protein_coding	496	435	151	172	-1.34389	1.61128e-07
IL13RA2	protein_coding	158	198	47	78	-1.34385	3.99692e-07
CLCN6	protein_coding	592	613	175	251	-1.32947	4.66892e-17
HYAL1	protein_coding	69	111	34	27	-1.32511	0.00185706
ASAP3	protein_coding	30	48	9	19	-1.32155	0.0206368
PNRC1	protein_coding	1223	1339	396	517	-1.30808	1.78005e-26
INHBA	protein_coding	859	1072	313	369	-1.30755	7.58356e-23
BEST1	protein_coding	55	71	23	21	-1.30143	0.00212257
DHCR24	protein_coding	57565	61479	18660	23970	-1.30066	2.40477e-84
BTBD8	protein_coding	35	34	10	15	-1.30013	0.0304514
KIF17	protein_coding	155	134	50	53	-1.29963	4.97874e-06
IL16	protein_coding	67	70	22	27	-1.29948	0.00169612
ORAI3	protein_coding	872	826	286	320	-1.29867	1.71793e-13
IL37	protein_coding	58	75	27	19	-1.29422	0.00141556
APOBR	protein_coding	29	49	15	12	-1.29332	0.016112
CCRL2	protein_coding	245	255	80	100	-1.29176	4.98033e-09
CDK5R2	protein_coding	38	50	16	15	-1.29027	0.0114854
VNN1	protein_coding	277	261	85	110	-1.28863	1.95733e-09
PIK3IP1	protein_coding	171	236	60	87	-1.28854	1.14025e-07
TNFSF9	protein_coding	169	150	44	74	-1.28289	4.14868e-06
SWT1	protein_coding	155	142	44	65	-1.28259	7.15597e-06
PGAM2	protein_coding	81	71	22	34	-1.28237	0.00128303
PCOLCE	protein_coding	65	59	25	19	-1.27687	0.00255341
CTSK	protein_coding	60	61	20	24	-1.27477	0.003718
GRIN1	protein_coding	47	51	19	16	-1.269	0.00809433
FOXC2	protein_coding	224	163	61	83	-1.26463	0.00498271
IGFN1	protein_coding	7830	8545	2732	3261	-1.26233	4.23485e-57
ENTPD3	protein_coding	2030	2284	733	849	-1.2558	4.5673e-33
IL36G	protein_coding	27	45	13	13	-1.25108	0.0265928
PRR15	protein_coding	438	364	130	170	-1.24877	4.61766e-05
BNIP3L	protein_coding	2927	3498	1046	1376	-1.22427	1.17631e-37
HSD17B7	protein_coding	1161	1432	408	573	-1.22326	8.88715e-24
TM4SF1	protein_coding	2292	2771	831	1077	-1.22303	8.47793e-34
HEATR4	protein_coding	50	63	18	25	-1.21315	0.00750999
PKIB	protein_coding	89	96	39	30	-1.19934	0.000422551
HDAC9	protein_coding	2997	3693	1135	1423	-1.19862	6.13919e-30
GEM	protein_coding	84	57	24	31	-1.19483	0.0213711
RHEBL1	protein_coding	130	156	44	67	-1.19407	3.11859e-05
GDF15	protein_coding	7299	6481	2346	3009	-1.18964	2.82202e-07
RNF145	protein_coding	14399	15961	5095	6669	-1.18703	1.17343e-59
TMPRSS11D	protein_coding	41	31	13	15	-1.18586	0.0380466
WIPI1	protein_coding	839	932	303	385	-1.18078	3.33974e-18
AHNAK2	protein_coding	19601	20801	7137	8542	-1.17908	4.81684e-63
BMF	protein_coding	28	51	15	15	-1.17529	0.0265072
ACP7	protein_coding	2631	2647	965	1089	-1.17219	4.40995e-25
LRRC75B	protein_coding	79	65	24	33	-1.17168	0.00349276
GLRX	protein_coding	779	798	281	336	-1.1686	8.81587e-17
FADS2	protein_coding	3907	3820	1357	1687	-1.16371	8.89257e-19
AKR1C2	protein_coding	326	290	111	132	-1.16166	4.91129e-07
ENO2	protein_coding	2059	2141	746	914	-1.15541	4.53849e-28
TTC39A	protein_coding	109	121	25	70	-1.15316	0.00197759
SCX	protein_coding	66	70	29	24	-1.14258	0.00387615
COL4A3BP	protein_coding	3984	5184	1573	2091	-1.13759	1.47871e-12
PPP1R15A	protein_coding	16929	18415	6595	7473	-1.13704	4.94335e-58
CPNE5	protein_coding	57	77	25	28	-1.13695	0.00494615
KIAA0319	protein_coding	98	89	38	37	-1.12037	0.000992333
SORBS1	protein_coding	154	177	52	84	-1.11825	2.74036e-05
FAM117A	protein_coding	598	577	204	277	-1.11611	8.26882e-13
SLC16A13	protein_coding	924	986	330	451	-1.11443	3.88599e-17
LIPG	protein_coding	2494	2682	956	1144	-1.11441	2.69191e-29
COL9A2	protein_coding	211	183	73	88	-1.11291	1.22508e-05
MTHFR	protein_coding	885	868	321	394	-1.1124	1.98652e-16
ITGB8	protein_coding	5371	7185	2146	2978	-1.10994	6.4716e-09
IL1RN	protein_coding	1634	1500	637	631	-1.10876	4.62475e-07
SLC1A1	protein_coding	100	126	42	50	-1.10311	0.000396547
NATD1	protein_coding	512	482	186	222	-1.10251	9.83663e-11
STX3	protein_coding	6079	6843	2299	3016	-1.10052	6.22843e-41
SERPINB4	protein_coding	61	56	19	30	-1.09743	0.0137983
CAMK1G	protein_coding	47	45	17	21	-1.09567	0.0271608
RIPK3	protein_coding	31	46	12	20	-1.09467	0.0472253
GULP1	protein_coding	827	1083	334	455	-1.09166	9.14055e-11
LURAP1L	protein_coding	139	144	35	87	-1.0858	0.00133956
SERPINB2	protein_coding	35005	41434	14068	17706	-1.07995	2.32666e-58
PSORS1C1	protein_coding	107	135	31	73	-1.07889	0.00114949
FNIP1	protein_coding	2678	3663	1093	1554	-1.07841	5.04903e-07
CA12	protein_coding	155	230	67	94	-1.07172	0.000259134
IL6R	protein_coding	983	986	398	423	-1.06778	1.99984e-16
CSF3	protein_coding	114	110	36	60	-1.06661	0.000885999
ANKRD37	protein_coding	158	190	81	61	-1.06383	1.47996e-05
AGAP11	protein_coding	187	175	76	75	-1.06371	1.30341e-05
CREBRF	protein_coding	221	363	127	112	-1.06072	0.00893587
TCP11L2	protein_coding	165	177	55	92	-1.05864	5.30486e-05
DDIT4	protein_coding	8745	8773	3375	4027	-1.05823	8.42482e-24
MYO15B	protein_coding	87	97	31	48	-1.05255	0.00262099
TSPAN5	protein_coding	446	493	169	232	-1.05079	3.39828e-10
GREM1	protein_coding	143	180	60	77	-1.05011	6.24717e-05
LOC100129940	protein_coding	298	550	131	233	-1.04525	0.0480842
PAG1	protein_coding	156	172	58	83	-1.04478	7.2294e-05
ALOXE3	protein_coding	249	241	89	122	-1.04376	1.61737e-06
FYB	protein_coding	1108	1206	413	584	-1.04101	5.27361e-17
RND1	protein_coding	90	75	40	29	-1.03939	0.0063233
EVI2B	protein_coding	264	261	91	137	-1.03837	1.02983e-06
PRDM1	protein_coding	335	403	152	161	-1.036	7.11392e-09
ZSWIM5	protein_coding	41	59	18	25	-1.03182	0.0282452
ABTB1	protein_coding	987	968	400	441	-1.02666	1.58515e-13
HEPHL1	protein_coding	198	236	103	79	-1.0262	1.64102e-05
AKR1C3	protein_coding	199	153	69	85	-1.02075	0.00551273
FAM110C	protein_coding	4002	4416	1668	1974	-1.0198	4.92131e-31
LAMA1	protein_coding	235	207	79	116	-1.01802	3.981e-05
PID1	protein_coding	148	168	49	92	-1.01165	0.000201834
MME	protein_coding	425	484	171	228	-1.00762	2.00357e-09
PNPLA3	protein_coding	109	124	61	37	-1.00537	0.00227298
RDH11	protein_coding	4804	5696	2078	2508	-1.00502	6.49594e-33
SQSTM1	protein_coding	35824	35028	14026	17170	-1.00193	2.55364e-15
TLL1	protein_coding	74	56	99	136	1.01645	0.000267912
EDN1	protein_coding	487	570	813	1080	1.02232	2.51212e-16
PLK2	protein_coding	7578	8765	13013	16389	1.03282	1.68631e-47
LFNG	protein_coding	131	141	202	294	1.03765	2.00648e-07
MYL9	protein_coding	663	819	1241	1445	1.05251	3.06121e-20
HIST1H3G	protein_coding	44	45	61	105	1.05474	0.00145026
CLEC11A	protein_coding	14	41	45	53	1.05695	0.0219101
FLRT1	protein_coding	38	44	71	80	1.07572	0.00266941
ADORA1	protein_coding	17	40	53	50	1.08878	0.0220677
C2orf88	protein_coding	50	64	83	133	1.09171	0.000226645
LZTS1	protein_coding	22	38	43	70	1.09285	0.00809585
MSANTD1	protein_coding	17	18	31	35	1.10639	0.0444726
FGF1	protein_coding	56	80	139	113	1.11953	0.018416
ZNF883	protein_coding	40	39	75	76	1.13173	0.00171233
INSL4	protein_coding	24	22	45	43	1.13548	0.0172696
SLC52A1	protein_coding	27	34	60	56	1.14091	0.00636201
PDE1C	protein_coding	20	14	29	38	1.14194	0.0337045
CDH10	protein_coding	79	127	162	240	1.14913	1.07899e-06
AQP3	protein_coding	296	232	395	667	1.15504	0.000393104
HIST1H4K	protein_coding	13	17	27	32	1.17104	0.0476829
FRMPD1	protein_coding	31	13	45	43	1.17199	0.0209137
KRT5	protein_coding	27106	28758	51090	59979	1.17958	9.80461e-56
NRG1	protein_coding	474	519	888	1108	1.19151	1.58528e-21
ID2	protein_coding	58	65	109	139	1.19503	2.49313e-05
KRT13	protein_coding	95	90	173	202	1.2036	2.22677e-07
MUC2	protein_coding	58	30	80	103	1.21034	0.000182325
NGFR	protein_coding	868	922	1660	2024	1.22633	3.38528e-31
SELENOW	protein_coding	1394	1389	2586	3172	1.231	8.26738e-39
KLF2	protein_coding	111	128	240	249	1.23439	4.24025e-09
TENM2	protein_coding	178	180	365	374	1.24319	1.87645e-08
CNTNAP2	protein_coding	22	16	44	34	1.24571	0.0262089
CACNB2	protein_coding	12	23	36	36	1.26404	0.0210981
DAPK2	protein_coding	15	13	22	39	1.27017	0.0263368
EPHA4	protein_coding	44	64	88	145	1.28158	2.31555e-05
PTGER4	protein_coding	49	49	90	123	1.29327	2.53621e-05
KLLN	protein_coding	40	24	53	91	1.30571	0.00125477
C15orf56	protein_coding	19	18	43	36	1.30604	0.0118129
ACKR3	protein_coding	63	37	116	101	1.30853	0.00598118
HIST4H4	protein_coding	14	6	24	21	1.34984	0.0498446
HIST1H2AE	protein_coding	37	32	86	66	1.35468	0.0140317
KLK5	protein_coding	7	14	20	27	1.36226	0.0472932
CLDN11	protein_coding	11	9	20	26	1.37141	0.0441941
RASSF10	protein_coding	564	503	1188	1233	1.37377	1.39545e-09
ANK1	protein_coding	57	69	123	170	1.39712	2.06006e-07
OSR1	protein_coding	14	22	32	53	1.4142	0.00460522
ZNF488	protein_coding	139	143	290	391	1.44743	5.70938e-15
THBS4	protein_coding	11	15	22	42	1.45781	0.0117089
TAGLN	protein_coding	1547	1661	3504	4244	1.45813	1.03924e-58
PP2D1	protein_coding	7	10	20	21	1.47876	0.0486815
NPY4R	protein_coding	32	24	65	74	1.48911	0.000134331
EDAR	protein_coding	19	21	43	57	1.50154	0.00121411
LOC100289561	protein_coding	10	13	26	31	1.50389	0.016564
C12orf54	protein_coding	13	18	31	47	1.50837	0.00435402
TULP1	protein_coding	6	11	23	18	1.51198	0.0480842
ATOH8	protein_coding	208	117	397	440	1.53417	8.8343e-08
FCHO1	protein_coding	9	10	19	31	1.55881	0.0197325
SYCE1L	protein_coding	10	4	18	20	1.5986	0.0381485
ALPP	protein_coding	61	82	169	211	1.60199	5.48739e-11
KRT14	protein_coding	274	296	721	847	1.64864	2.13636e-31
CDH8	protein_coding	19	10	41	41	1.67521	0.00137357
ADAMTS15	protein_coding	43	24	88	105	1.68935	5.77711e-07
APOBEC3H	protein_coding	1	12	14	22	1.69753	0.042641
KRT6C	protein_coding	5	9	19	21	1.72744	0.0276937
LOXL4	protein_coding	3	9	16	19	1.76795	0.0378159
HIST1H1D	protein_coding	19	26	82	53	1.83123	0.023227
HIST1H2AI	protein_coding	10	19	47	41	1.83579	0.000515824
ACTG2	protein_coding	8	17	40	36	1.83972	0.00128776
RDH5	protein_coding	1	10	11	28	2.01499	0.0468133
CYP24A1	protein_coding	11	12	23	64	2.04161	0.0276706
CD226	protein_coding	4	6	17	20	2.08857	0.0140125
HIST1H2BF	protein_coding	6	5	21	20	2.09439	0.00902209
APOD	protein_coding	8	2	18	22	2.13735	0.00772043
HIST2H2AC	protein_coding	7	14	49	30	2.17564	0.0220136
HIST1H3B	protein_coding	7	20	58	44	2.17655	0.00223996
KRT4	protein_coding	65	56	201	291	2.18652	3.83632e-21
GRK7	protein_coding	2	4	11	14	2.26375	0.0339668
GBP4	protein_coding	8	4	26	27	2.31374	0.00122018
HIST1H2AL	protein_coding	8	8	46	24	2.3796	0.0401
HIST1H4I	protein_coding	16	6	62	38	2.38848	0.0140115
CXCR6	protein_coding	5	1	8	22	2.39155	0.0253474
HTRA3	protein_coding	12	14	45	81	2.43377	2.89446e-07
NTNG1	protein_coding	2	3	8	18	2.52788	0.018195
HIST1H1E	protein_coding	15	31	158	74	2.6192	0.0482348
WNT8B	protein_coding	2	1	7	10	2.64687	0.0498112
GRAPL	protein_coding	1	3	7	16	2.69514	0.0215847
HIST2H4A	protein_coding	1	4	16	11	2.7091	0.0133887
MYLIP	protein_coding	46	55	264	367	2.82198	6.91951e-36
C4B	protein_coding	3	5	29	20	2.86323	0.00143958
HIST1H4E	protein_coding	2	18	70	55	2.92526	0.000111845
MAP7D2	protein_coding	2	0	4	11	2.95211	0.0464207
HIST1H1B	protein_coding	13	7	109	45	3.18853	0.0421018
HIST2H2BF	protein_coding	2	6	42	18	3.20959	0.0444237
INHBC	protein_coding	1	1	8	9	3.27685	0.0264819
NECAB2	protein_coding	0	2	8	8	3.27771	0.0344404
WBSCR28	protein_coding	1	1	11	7	3.40545	0.0195659
CCDC81	protein_coding	0	2	6	13	3.46327	0.0164085
KRT3	protein_coding	2	0	12	8	3.47937	0.0113568
LAX1	protein_coding	0	1	7	8	4.17351	0.0203094
HIST1H1A	protein_coding	0	1	13	5	4.51945	0.0474659
ABCA1	protein_coding	19	9	252	334	4.53615	4.67565e-57
ABCG1	protein_coding	15	14	346	419	4.90197	3.834e-76
HIST1H2AJ	protein_coding	1	0	23	11	5.26947	0.0059032
HIST1H4B	protein_coding	1	0	49	17	6.24725	0.0120395

[truncated: 2 more sheets: Tables S11, Tables S12]
